# Supplementary material for: The Value of Preoperative Alpha-L-Fucosidase Levels in Evaluation of Malignancy and Differential Diagnosis of Urothelial Neoplasms
Source: J Oncol. 2020 Jul 25;2020:6723616. doi: 10.1155/2020/6723616 (PMC7397432; doi:10.1155/2020/6723616)
Supplement: Supplementary Materials — The given supplementary material was the data used to support the findings of this study. [file 6723616.f1.xlsx]

## Sheet: EM���
patients	age	sex	Painless macroscopic hematuria	smoking	Pathological characteristics	Invasion	tumor size	Tumor number	WBC	PLT	AKP	AFU	LDH	PFL
1	61	male	no	no	High-grade UC	Yes	1.5	single	6.95	186	78	10	243	3.48
2	55	male	no	yes	Low-grade UC	No	2.5	single	12.45	270	66	17.4625	203.36	3.51811
3	78	male	no	no	High-grade UC	Yes	7	single	2.76	99	46	9	174	3.83
4	71	male	yes	yes	Low-grade UC	No	2	single	7.99	230	105	13	166	2.81
5	54	female	no	no	High-grade UC	#NULL!	5	single	7.87	194	95	15.2489	194.012	3.30914
6	67	male	yes	yes	Low-grade UC	No	0.5	single	6.1558	214.531	63.3204	15.5167	187.453	2.64
7	54	male	yes	yes	High-grade UC	Yes	4.5	Multiple	8.85	289	80	16	245	2.22
8	65	male	yes	yes	High-grade UC	Yes	4	Multiple	6.88	242	58	22	239	3
9	54	male	yes	no	Low-grade UC	No	0.8	single	7.51	156	59	16.4454	181.868	1.85
10	82	male	no	no	High-grade UC	Yes	3	single	4.36	204	91	13	288	4.8
11	54	male	yes	no	Low-grade UC	No	3.7	single	10.91	251	89	21	174	3.84
12	47	male	yes	yes	PUNLMP	#NULL!	1	single	6.26	170	76	14	207	2.76
13	51	male	yes	yes	Low-grade UC	No	3	single	7.25	259	63	19	242	3.6
14	60	female	yes	no	High-grade UC	Yes	4.8	Multiple	4.69	243	63	14	175	2.76
15	74	male	no	no	Low-grade UC	No	2	single	6.27114	215.545	65.731	14.8714	187.888	2.8
16	64	male	yes	yes	Low-grade UC	No	1.9	single	5.31	189	69	17	177	2.8
17	53	male	yes	no	Low-grade UC	No	1.9	single	6.27	242	33	12	188	4.29
18	70	male	no	yes	High-grade UC	Yes	2.75626	single	5.84	258	80	15	174	2.64
19	70	female	yes	no	Low-grade UC	Yes	1.3	single	3.59	194	65	17	224	2.51
20	64	male	no	no	PUNLMP	#NULL!	1.1	single	6.16	273	60	13	114	3.46
21	70	male	yes	yes	High-grade UC	#NULL!	4	single	7.01	510	84	10	206	5.2
22	56	male	no	no	High-grade UC	Yes	2.5	single	7.08	368	53	11	177	2.2
23	46	male	yes	no	Low-grade UC	#NULL!	2.8	single	5.7	226	51	10	140	2.31
24	37	male	no	yes	Low-grade UC	No	1.1	single	4.7	209	74	15	166	1.99
25	65	female	yes	no	High-grade UC	Yes	2	single	8.12	291	86	17	176	3.72
26	56	male	yes	yes	Low-grade UC	No	0.8	single	7.1	225	66	17	154	3.26
27	73	male	yes	no	High-grade UC	Yes	2	single	6.44	321	68	13	185	3.03
28	66	male	no	no	Low-grade UC	No	2	single	4.32	207	113	11	235	2.97
29	79	male	yes	yes	High-grade UC	Yes	5.4	single	4.88	183	84	12	150	3.04
30	58	male	no	yes	Low-grade UC	#NULL!	2.8	single	6.75	293	60	14	155	3.08
31	60	male	no	no	PUNLMP	#NULL!	2.5	single	8.96	196	81	19	176	2.93
32	69	male	yes	yes	High-grade UC	Yes	3	single	5.96	151	95	22	177	3.08
33	62	male	yes	no	High-grade UC	Yes	3.9	single	4.44	180	71	13	208	2.4
34	64	male	no	no	SqCC	Yes	9	single	9.6	306	59	9	152	4.67
35	51	male	yes	no	High-grade UC	Yes	3	Multiple	8.88	286	67	30	219	4.26
36	77	female	yes	no	SqCC	Yes	5	single	6	185	54	15	221	3.29
37	61	female	no	no	Low-grade UC	No	0.6	single	9	177	67	12	206	2.06
38	66	male	yes	no	Low-grade UC	No	2.5	Multiple	4.38	134	46	11	213	1.97
39	51	male	yes	yes	High-grade UC	No	2	single	4.46	233	116	15	148	2.13
40	81	male	yes	no	High-grade UC	Yes	0.5	single	4.46	97	57	12	171	3.51
41	62	male	no	no	Low-grade UC	No	1.6	Multiple	3.81	210	47	11	165	2.05
42	83	male	no	no	PUNLMP	#NULL!	1.2	single	10.78	179	76	7	218	3.81
43	75	male	no	yes	Low-grade UC	#NULL!	2.2	single	5.89	266	76	15	127	2.78
44	64	male	yes	no	High-grade UC	Yes	2.7	single	8.69	173	87	20	167	3.53
45	43	male	yes	no	Low-grade UC	No	4	single	6.82	234	81	12	177	3.31
46	42	male	no	no	Low-grade UC	No	0.5	single	4.65	208	37	13	186	2.14
47	61	male	yes	no	High-grade UC	No	2.4	single	5.61	238	72	14	168	3.33
48	32	male	yes	yes	Low-grade UC	#NULL!	1.6	single	8.02	262	55	15	173	2.63
49	59	female	yes	no	SqCC	Yes	2.2	single	5.89	333	51	15	169	2.97
50	65	female	yes	no	High-grade UC	Yes	2.9	single	4.02	217	65	13	180	2.84
51	80	female	yes	no	High-grade UC	Yes	3.3	single	5.62	344	76	19	269	3.52
52	57	male	yes	no	Low-grade UC	#NULL!	4.4	single	5.61	185	66	15	153	3.13
53	76	male	yes	no	High-grade UC	Yes	1.8	single	5.75	199	61	13	173	3.43
54	58	male	yes	yes	Low-grade UC	Yes	7.5	Multiple	9.67	198	92	15	158	2.59
55	75	male	yes	no	Low-grade UC	Yes	1	single	4.95	169	79	20	189	2.19
56	74	male	yes	yes	PUNLMP	#NULL!	2	single	8.75	157	67	15.9169	182.004	1.97
57	68	male	yes	yes	Low-grade UC	No	1.9	single	6.05	196	70	10	177	2.63
58	67	male	yes	no	High-grade UC	#NULL!	4	single	8.09	219	57	15	162	4.14
59	78	male	yes	no	Low-grade UC	#NULL!	2.8	single	4.22	212	45	21	184	3.51
60	82	male	yes	no	PUNLMP	#NULL!	2.1	single	5.79	248	59	14	204	3.47
61	81	male	no	yes	High-grade UC	Yes	2.8	Multiple	10.21	249	74	15.9961	193.434	2.92
62	60	male	yes	yes	Low-grade UC	#NULL!	5.5	single	6.79	191	62	14	242	2.79
63	43	male	yes	no	High-grade UC	Yes	5	single	6.45	236	83	13	147	2.62
64	60	male	yes	yes	High-grade UC	Yes	2.7	single	5.64	268	91	19	168	3.08
65	52	male	no	yes	High-grade UC	#NULL!	1.2	single	6.03	186	78	6	165	2.29
66	67	male	yes	no	High-grade UC	No	3	single	7.16	215	74	21	198	3.34
67	69	female	yes	no	Low-grade UC	#NULL!	0.8	single	4.24	278	106	14	206	2.62
68	58	male	yes	yes	Low-grade UC	#NULL!	1.4	single	5	146	49	15	177	31.4
69	61	male	yes	yes	High-grade UC	Yes	5	single	7.51	189	71	11	170	2.6
70	76	male	yes	no	Low-grade UC	#NULL!	1	single	5.04	268	57	16	175	2.29
71	58	male	no	yes	High-grade UC	Yes	2.8	single	9.75	212	61	13	156	3.18
72	78	male	yes	no	High-grade UC	#NULL!	1.5	single	6.02	176	63	16	181	2.1
73	75	male	no	no	Low-grade UC	No	4.5	Multiple	5.9	203	84	14	177	3.05
74	50	female	no	no	PUNLMP	#NULL!	1.7	single	6.29	307	56	13	152	2.52
75	65	male	yes	no	Low-grade UC	#NULL!	1.2	single	6.26	206	136	14	156	2.92
76	60	male	yes	yes	UCSD	Yes	3.5	single	9.61	331	53	10	190	5.18
77	57	male	no	no	PUNLMP	#NULL!	1.5	single	4.79	199	64	15	185	2.29
78	74	female	yes	no	UCSD	Yes	2.1	single	4.81	331	62	10	177	2.45
79	67	male	yes	yes	PUNLMP	#NULL!	3	single	4.33	195	55	23	155	2.49
80	71	male	no	no	Low-grade UC	Yes	2	single	5.85	213	61	14	136	2.51
81	77	male	no	no	Low-grade UC	No	1.1	single	6.77	187	74	15	222	2.73
82	21	male	yes	no	PUNLMP	#NULL!	2	single	4.7	192	31	13	207	2.53
83	74	male	no	no	High-grade UC	No	1	single	4.64	175	58	15	136	3.17
84	36	female	no	no	PUNLMP	#NULL!	0.5	single	5	217	54	19	177	2.53
85	51	female	no	no	Low-grade UC	No	0.5	Multiple	5.36	193	86	21	203	2.85
86	65	male	yes	no	High-grade UC	No	1.8	single	6.48	190	67	20	207	2.98
87	67	male	no	no	Low-grade UC	No	2	Multiple	7.79	297	44	14	184	3.45
88	86	male	no	no	High-grade UC	Yes	1.5	Multiple	4.4	198	57	16	155	1.71
89	62	male	yes	no	PUNLMP	#NULL!	1	Multiple	4.65	211	71	19	203	2.12
90	73	female	yes	no	PUNLMP	#NULL!	2	Multiple	7.56	269	97	10	198	3.28
91	82	male	yes	no	Low-grade UC	#NULL!	3.6	Multiple	4.22	233	61	13	160	2.76
92	82	male	yes	yes	PUNLMP	#NULL!	1.1	single	6.77	199	55	13	180	3.02
93	54	male	no	no	Low-grade UC	#NULL!	3	Multiple	3.88	184	50	11	145	2.82
94	59	male	no	yes	Low-grade UC	No	1.4	single	6.27	220	58	21	171	2.56
95	58	male	yes	yes	High-grade UC	No	0.5	single	4.3	259	38	10	167	3.47
96	50	male	yes	no	Low-grade UC	No	3	Multiple	6.86	173	65	17	249	2.32
97	59	male	yes	no	UCSD	Yes	3	Multiple	6.63	272	69	25	302	3.35
98	89	male	yes	no	Low-grade UC	No	3.7	single	7.03	189	87	13.3179	175	4.53
99	60	male	no	no	Low-grade UC	Yes	3	single	6.73	179	85	13	183	3.61
100	45	male	yes	no	High-grade UC	Yes	2.4	single	3.46	201	52	4	274	2.52
101	52	female	yes	no	High-grade UC	#NULL!	1.7	Multiple	4.24	241	35	14	151	2.5
102	43	male	yes	no	High-grade UC	Yes	2.5	single	4.96	166	58	7	188	1.95
103	78	male	no	no	Low-grade UC	No	2	Multiple	4.92	230	42	17	185	2.96
104	75	male	yes	no	High-grade UC	Yes	3	single	6.59	317	39	17	194	2.9
105	68	male	yes	yes	SqCC	Yes	4.3	single	8.6	266	57	15.6711	309	3.13
106	80	male	yes	no	High-grade UC	Yes	5	single	8.14	376	97	15	372	5.38
107	53	male	yes	no	High-grade UC	Yes	2	single	7.15	254	104	20	161	4.15
108	44	male	no	yes	Papilloma	#NULL!	2	single	6	197	59	15	238	2.34
109	57	female	yes	no	Low-grade UC	Yes	4	Multiple	5.3	303	63	12	211	2.65
110	36	male	yes	no	Low-grade UC	#NULL!	2.5	single	7.53	278	89	19	200	2.77
111	57	male	yes	no	High-grade UC	Yes	4	single	10.26	248	72	15	182	4.49
112	57	male	yes	yes	High-grade UC	Yes	3.5	single	9.32	240	113	16	193	3.46
113	17	male	yes	no	Low-grade UC	No	3	single	6.98	290	132	18	234	3.13
114	81	male	yes	yes	Low-grade UC	No	1.5	single	7.12	190	57	11	174	3.2
115	59	male	no	no	PUNLMP	#NULL!	1	single	6.98	195	78	13	198	2.2
116	59	male	yes	no	High-grade UC	Yes	2	Multiple	5.72	271	68	26	208	2.91
117	37	male	no	no	PUNLMP	#NULL!	1.5	single	4.63	194	88	15.7919	189.08	2.79
118	72	female	yes	no	High-grade UC	Yes	3	single	10.15	190	52	26	226	2.08
119	65	male	yes	yes	High-grade UC	Yes	2.94045	Multiple	9.29	194	57	14	152	2.73
120	67	male	no	no	PUNLMP	#NULL!	1	Multiple	4.89	218	73	20	152	2.62
121	88	male	yes	yes	High-grade UC	Yes	3.5	Multiple	9.56	232	57	26	191	3.94
122	62	male	no	no	Low-grade UC	No	3	Multiple	3.53	210	65	10	164	2.02
123	74	female	yes	no	UCSD	Yes	5.5	Multiple	11.96	124	52	15.0484	194.39	3.52248
124	72	male	yes	yes	PUNLMP	#NULL!	2	single	6.70322	227.494	70.1389	14.9668	192.242	3.2427
125	42	female	no	no	High-grade UC	Yes	4	single	4.8	213	49	10	171	2.59
126	58	male	no	no	Low-grade UC	#NULL!	1	single	5.78	235	78	20	151	3.74
127	77	female	yes	no	Low-grade UC	No	1	Multiple	10.63	193	58	16	144	2.81
128	51	male	yes	no	Low-grade UC	#NULL!	0.8	Multiple	12.94	252	86	23	244	3.48
129	74	male	yes	no	High-grade UC	Yes	2	single	6.39	400	65	20	200	2.46
130	79	male	yes	yes	High-grade UC	Yes	2.5	single	14.14	325	85	17	137	5.81
131	46	female	yes	no	Low-grade UC	No	2	Multiple	10	232	47	19	158	2.07
132	64	male	yes	no	High-grade UC	Yes	2	Multiple	6.11	279	75	15	171	2.81
133	51	male	yes	yes	PUNLMP	#NULL!	2.5	single	9.31	327	74	27	219	2.47
134	64	male	yes	no	High-grade UC	Yes	2.92016	Multiple	7.17	247	71	14	159	2.69
135	69	male	yes	no	High-grade UC	Yes	5	Multiple	10.76	614	99	19	197	3.71
136	67	male	no	yes	High-grade UC	No	5	single	5.32	307	67	14	215	2.84
137	58	male	no	yes	Low-grade UC	No	1.5	single	5.04	232	64	25	201	2.78
138	46	male	yes	yes	Low-grade UC	No	3	single	10.9	240	75	27	233	3.64
139	81	male	no	no	Low-grade UC	No	2	single	4.07	181	52	12	189	3.09
140	53	female	yes	no	High-grade UC	#NULL!	2	Multiple	9.12	136	85	11	186	2.68
141	72	male	yes	no	High-grade UC	Yes	1.5	Multiple	7.01	163	73	14.6574	194.038	3.81
142	43	male	yes	yes	Low-grade UC	Yes	2	single	9.58	205	89	15	216	2.8
143	46	male	yes	no	High-grade UC	Yes	3	Multiple	6.29	202	68	13	157	2.67
144	79	male	yes	no	High-grade UC	Yes	3	Multiple	5.43	229	57	13	202	3.31
145	73	male	yes	no	PUNLMP	No	1	single	7.13	181	58	24	234	2.86
146	52	male	yes	yes	Low-grade UC	No	1	single	4.82	162	55	11	204	2.58
147	52	male	yes	yes	High-grade UC	#NULL!	2	Multiple	4.86	295	63	10	190	2.88
148	56	male	yes	yes	Low-grade UC	#NULL!	3	single	5.33	174	52	21	155	2.53
149	71	male	yes	yes	High-grade UC	Yes	4.6	single	8.07	358	86	14	208	3.2
150	48	female	no	no	Low-grade UC	#NULL!	2	single	3.32	196	50	9	135	2.25
151	53	male	yes	yes	Low-grade UC	Yes	3.51444	Multiple	6.96	244	54	11	286	3.47
152	67	male	yes	yes	Low-grade UC	#NULL!	3	single	5.68	213	55	9	140	2.52
153	58	male	yes	yes	Low-grade UC	#NULL!	2	Multiple	3.94	288	57	21	219	3.12
154	86	male	no	no	High-grade UC	#NULL!	2	single	4.62	195	56	7	159	3.3
155	78	male	yes	yes	High-grade UC	Yes	3	Multiple	4.94	205	51	12	210	3.64
156	57	male	yes	no	Low-grade UC	Yes	1.2	Multiple	6.02	224	79	23	212	3.38
157	40	male	yes	yes	High-grade UC	Yes	3	single	8.4	304	55	9	216	1.42
158	53	male	yes	yes	PUNLMP	#NULL!	4	Multiple	6.88	248	58	21	185	2.75
159	67	male	yes	no	Low-grade UC	No	3	single	6.71	190	77	18	215	2.54
160	64	male	yes	no	Low-grade UC	No	2	single	4.17	153	45	9	81	2.54
161	80	male	no	no	Low-grade UC	No	2	Multiple	6.6	276	114	29	199.895	3.50264
162	71	female	no	no	SqCC	Yes	4.16651	single	11	323	90	12	255	4.24
163	64	male	no	no	PUNLMP	#NULL!	2	single	9.83	293	59	12	212	2.63
164	64	male	yes	yes	High-grade UC	Yes	5.8	Multiple	9.64	184	37	18	202	3.16
165	64	male	yes	no	Low-grade UC	#NULL!	3	Multiple	5.98	146	66	23	138	2.76
166	64	male	yes	no	High-grade UC	#NULL!	2.5	single	8.4	157	75	16	227	2.98
167	59	male	yes	yes	High-grade UC	Yes	5.5	Multiple	5.68	230	62	10	194	4.21
168	81	male	yes	no	High-grade UC	Yes	4	Multiple	5.4	193	81	12	196	2.41
169	58	male	yes	yes	High-grade UC	Yes	3	Multiple	8.92	224	91	23	271	5.08
170	57	male	yes	yes	High-grade UC	Yes	3.17868	Multiple	9.36	191	62	15.9027	193.955	3.15187
171	47	male	no	no	PUNLMP	#NULL!	0.5	single	4.7	163	65	13	160	1.96
172	58	male	yes	yes	High-grade UC	Yes	1.5	Multiple	6.25	278	44	13	199	2.76
173	68	male	yes	yes	High-grade UC	Yes	1.5	Multiple	5.3	153	46	18	208	2.31
174	74	male	no	yes	Low-grade UC	No	2	Multiple	6.34	260	55	15	298	3.31
175	73	male	yes	yes	Low-grade UC	#NULL!	4	Multiple	4.81	152	47	13	177	3.03
176	34	female	no	no	PUNLMP	#NULL!	1	single	5.93	249	49	14	188	2.83
177	48	male	yes	yes	High-grade UC	Yes	3.5	Multiple	9.71	253	84	18	168	4.72
178	53	male	yes	yes	Low-grade UC	No	3.50855	Multiple	5.68	263	64	12	157	3.53
179	77	male	yes	no	High-grade UC	Yes	5	Multiple	6.67	162	78	18	175	2.48
180	85	female	no	no	Low-grade UC	No	4	single	6.15	263	49	13.3951	155	3.68
181	64	male	no	yes	Low-grade UC	#NULL!	0.6	single	7.05	181	80	16	158	3.15
182	73	male	yes	yes	High-grade UC	Yes	2	single	4.84	230	97	18	176	2.85
183	69	male	yes	yes	High-grade UC	Yes	3.30267	Multiple	5.71	246	97	12	184	3.22
184	56	female	no	no	PUNLMP	#NULL!	1.2	single	3.65	189	67	23	163	1.77
185	70	male	no	yes	Low-grade UC	No	2.5	single	6.93	216	72	15	137	3.15
186	75	male	no	no	Low-grade UC	No	1	single	6.86	218	50	15	138	2.62
187	68	male	yes	no	High-grade UC	Yes	5	Multiple	8.13	237	102	24	240	3.32
188	69	male	no	yes	Low-grade UC	#NULL!	2	single	4.88	223	49	49	175	2.78
189	58	male	no	no	High-grade UC	Yes	8	Multiple	5.77	318	66	13	167	4.61
190	78	male	yes	no	High-grade UC	#NULL!	2	single	4.65	147	70	7	204	3.4
191	73	male	yes	yes	High-grade UC	#NULL!	1.5	Multiple	6.72	270	55	13	143	3.25
192	55	female	no	no	High-grade UC	Yes	4	single	7.52	343	75	11	166	3.18
193	67	male	yes	no	High-grade UC	Yes	4	Multiple	4.92	226	71	14	148	4.04
194	77	female	no	no	SqCC	Yes	1.5	Multiple	6.48	202	62	10	156	3.48
195	68	male	yes	no	High-grade UC	Yes	3	Multiple	4.74	173	54	14	173	2.48
196	73	male	yes	no	High-grade UC	Yes	1.5	Multiple	4.99	259	66	17	198	2.9
197	79	male	yes	yes	High-grade UC	Yes	5.5	single	3.51	190	54	17	153	2.47
198	76	male	yes	no	Low-grade UC	No	3	single	4.79	161	43	15	193	2.24
199	53	male	no	yes	Low-grade UC	No	1.5	single	9.65	342	85	17	190	4.14
200	78	male	yes	no	Low-grade UC	No	1	single	4.49	213	54	17	145	2.77
201	65	male	yes	no	Low-grade UC	#NULL!	1.5	Multiple	5.06	175	79	14	147	2.86
202	68	male	yes	yes	Low-grade UC	#NULL!	3	Multiple	4.09	150	79	16	179	2.95
203	75	male	yes	no	Low-grade UC	No	1	Multiple	7.52	189	56	15	202	3.21
204	60	male	yes	yes	Low-grade UC	No	2	Multiple	6.45	169	63	14	197	3.06
205	71	male	yes	no	Low-grade UC	No	3.89266	Multiple	9.34	409	86.8799	15.9662	209.017	4.15286
206	71	male	yes	no	High-grade UC	Yes	4	Multiple	3.79	210	61	23	186	2.77
207	43	male	no	no	UCSD	Yes	3	Multiple	9.42	197	88	25	208	4.02
208	76	male	no	no	Low-grade UC	No	1	Multiple	4.53	208	51	20	208	3.21
209	54	male	yes	no	Low-grade UC	Yes	1.5	single	3.92	215	34	26	137	2.15
210	74	female	yes	no	SqCC	Yes	6	single	12.33	270	63	19	158	4.81
211	57	male	yes	no	PUNLMP	No	1	single	5.74	260	71	13	159	2.14
212	53	male	yes	no	High-grade UC	Yes	5	Multiple	9.16	205	74	14	194	2.69
213	78	female	yes	no	High-grade UC	Yes	3.5	single	5.48	253	89	12	182	1.29
214	35	female	no	no	High-grade UC	#NULL!	1.5	single	4.56	203	48	12	163	2.59
215	70	male	yes	yes	Low-grade UC	#NULL!	2	Multiple	4.75	287	68	16	4.47	2.98
216	77	male	yes	yes	Papilloma	#NULL!	3.91074	Multiple	7.76	113	70	9	151	4.38
217	63	male	yes	no	Low-grade UC	#NULL!	2	single	4.46	165	79	18	127	2.53
218	62	male	yes	yes	High-grade UC	Yes	2.81174	Multiple	11.5	110	53	14	167	2.4
219	49	male	yes	yes	Low-grade UC	#NULL!	2	single	4.34	287	58	11	130	2.42
220	47	male	yes	no	Low-grade UC	#NULL!	2	single	4.52	219	149	18	174	1.95
221	94	female	yes	no	High-grade UC	#NULL!	4	Multiple	4.69	260	121	12	212	2.86
222	33	female	yes	no	PUNLMP	#NULL!	1	single	5.21	237	53	13	142	2.77
223	52	male	yes	yes	Low-grade UC	#NULL!	4	Multiple	5.2	266	89	20	228	2.86
224	63	male	no	yes	Low-grade UC	#NULL!	2.98843	Multiple	9.31	257	63	16	169	2.82
225	38	male	yes	yes	PUNLMP	#NULL!	2	single	6.59	218	67	19	252	2.79
226	65	male	yes	no	High-grade UC	Yes	2	Multiple	6.22	233	66	15	151	2.48
227	79	male	yes	yes	High-grade UC	Yes	5	single	4.79	245	46	13	155	3.3
228	52	female	no	no	PUNLMP	#NULL!	1	single	3.76	237	58	12	186	2.48
229	54	male	yes	no	High-grade UC	Yes	3	single	4.97	230	67	11	259	3.05
230	50	male	yes	no	Low-grade UC	#NULL!	2.5	Multiple	6.06	277	62	9	178	3.34
231	71	male	yes	no	PUNLMP	#NULL!	2	Multiple	7.84	237	77	13	191	2.65
232	43	male	yes	yes	Low-grade UC	No	1	single	6.51	290	69	23	216	2.41
233	76	male	yes	no	High-grade UC	Yes	2	Multiple	7.66	214	43	15	211	2.58
234	65	male	no	no	High-grade UC	Yes	2	single	6.2	214	55	15	214	2.71
235	82	male	yes	no	High-grade UC	#NULL!	5	single	6.16	134	57	17	186	2.43
236	71	male	yes	yes	High-grade UC	#NULL!	3	Multiple	5.61	171	74	11	165	2.6
237	66	male	yes	no	Low-grade UC	No	4	single	7.72	269	66	10	139	2.33
238	59	male	no	yes	High-grade UC	#NULL!	3	single	5.91	221	64	20	160	2.55
239	87	male	yes	yes	Low-grade UC	Yes	2	single	4.7	160	88	12	229	3.13
240	76	female	yes	no	High-grade UC	No	3	Multiple	5.16	260	63	21	163	3.5
241	67	male	yes	no	Low-grade UC	No	3	single	5.35	250	59	17	174	3.19
242	86	male	no	no	PUNLMP	#NULL!	1.5	single	5.92	155	63	13.5533	192.742	4.03
243	61	female	yes	no	High-grade UC	#NULL!	2	single	3.21	229	72	12	182	2.34
244	45	male	no	no	PUNLMP	No	2.5	single	5.55	80	60	25	188	3.06
245	82	male	yes	no	PUNLMP	#NULL!	2	single	6.14	290	62	15	251	2.89
246	31	male	yes	no	Papilloma	#NULL!	1	single	4.53	208	74	12	180	2.1
247	64	male	yes	no	Low-grade UC	No	1.5	single	7.53	256	70.9659	15.8219	194.817	3.2
248	77	male	yes	yes	High-grade UC	Yes	4.18203	Multiple	9.82	235	94	13	182	4.66
249	48	male	no	yes	PUNLMP	#NULL!	1.5	single	3.06	238	50	23	163	2.18
250	58	male	yes	yes	High-grade UC	No	1	single	5.52	253	53	15.4297	197	2.89054
251	68	male	yes	no	Low-grade UC	No	4	Multiple	4.1	133	86	16	168	2.55
252	86	male	yes	no	Low-grade UC	#NULL!	3	single	4.52	174	52	14	253	3.42
253	35	male	no	no	Low-grade UC	No	2	single	6.83	194	68	19	271	2.27
254	70	male	yes	yes	Low-grade UC	#NULL!	3	Multiple	8.1	263	79	14	204	4.23
255	67	female	yes	no	High-grade UC	Yes	3	single	5.48	312	107	25	240	3.06
256	85	male	no	no	Papilloma	#NULL!	0.5	single	7.45	194	66	14.9977	190.57	3.2471
257	59	male	yes	no	High-grade UC	Yes	2	single	4.85	213	69	16	203	2.55
258	67	male	no	yes	High-grade UC	Yes	3.47281	Multiple	5.82	236	73	18	139	4.21
259	76	male	yes	yes	High-grade UC	Yes	3	Multiple	5.81	170	46	12	155	2.63
260	75	male	yes	no	High-grade UC	Yes	5	single	6.17	244	448	17.4535	226	3.85
261	80	female	yes	no	PUNLMP	#NULL!	2	single	3.54	155	66	6	285	2.4
262	69	male	yes	yes	High-grade UC	Yes	2.5	Multiple	5.77	174	72	13	190	3.38
263	53	female	yes	no	PUNLMP	#NULL!	1	Multiple	3.73	204	51	17	176	2.96
264	79	male	yes	yes	Low-grade UC	Yes	3.10926	Multiple	5.46	244	60	14	169	3.55
265	78	female	yes	no	Low-grade UC	No	1.5	single	6.02	275	73	11	125	3.13
266	75	female	yes	no	High-grade UC	Yes	3	single	5.4	179	44	13.2245	183	4.03
267	61	female	yes	no	High-grade UC	#NULL!	1	single	4.59	270	67	16	164	3.71
268	64	male	yes	yes	Low-grade UC	No	5	Multiple	3.5	204	62	8	128	2.81
269	73	female	yes	no	High-grade UC	Yes	4	single	7.3	300	80	12	209	4.04
270	67	male	yes	yes	PUNLMP	#NULL!	4	single	5.88	227	65	11	190	2.99
271	39	male	yes	no	PUNLMP	#NULL!	3	single	7.0431	239.975	71.4929	16.1738	193.703	2.90341
272	58	male	yes	yes	High-grade UC	Yes	4.1779	Multiple	7.74	364	69	13	241	4.53
273	61	male	yes	no	High-grade UC	#NULL!	1.5	single	4.02	133	57	18	177	2.19
274	63	male	yes	no	High-grade UC	Yes	5	single	8.85	323	57	12	160	3.56
275	73	male	yes	no	Low-grade UC	#NULL!	1.5	Multiple	9.11	396	56	12	201	3.1
276	58	male	yes	no	Low-grade UC	No	2	single	8.06	313	88	14	229	2.79
277	84	male	yes	yes	High-grade UC	Yes	5	Multiple	15.08	236	69	14	195	3.93
278	76	male	yes	no	High-grade UC	Yes	4.48634	Multiple	7.43	283	119	19	171	5.68
279	79	male	yes	no	High-grade UC	Yes	2	Multiple	4.62	219	53	10	173	3.34
280	79	male	yes	yes	High-grade UC	Yes	3	Multiple	5.92	182	66	12	202	3.79
281	70	male	yes	yes	High-grade UC	#NULL!	2	single	8.94	237	62	17	206	2.46
282	63	male	yes	no	PUNLMP	#NULL!	3	single	9.42	232	74	13	209	3.54
283	67	female	yes	no	High-grade UC	#NULL!	2	Multiple	9.7	249	74	17	192	3.05
284	49	female	no	no	Low-grade UC	#NULL!	2	Multiple	5.47	221	48	12	186	3.19
285	47	male	no	yes	Low-grade UC	#NULL!	1	single	7.62	309	57	19	135	2.69
286	71	female	yes	no	PUNLMP	#NULL!	1	Multiple	6.83	245	54	15	165	4.19
287	65	male	yes	no	Low-grade UC	#NULL!	2	single	7.45	290	60	13	218	3.49
288	71	male	no	no	Low-grade UC	No	3.04349	Multiple	3.83	117	82	9	153	3.01
289	49	female	no	no	High-grade UC	Yes	4.8426	Multiple	5.52	272	85	13	223	5.77
290	62	male	yes	yes	High-grade UC	Yes	1	Multiple	6.97	310	72	13	197	2.68
291	60	male	yes	no	PUNLMP	#NULL!	2	single	6.52	276	83	12	178	3.05
292	80	male	yes	no	Low-grade UC	No	2	single	6.16	262	68	20	141	3.62
293	67	male	no	yes	High-grade UC	Yes	2.8	Multiple	9.05	140	65	16	176	2.75
294	63	male	no	no	High-grade UC	Yes	1.5	Multiple	5.58	205	72	14	238	2.85
295	59	female	yes	no	Low-grade UC	No	1	Multiple	5.31	256	71	7	158	4.12
296	27	male	yes	yes	Papilloma	#NULL!	2	single	10.55	446	111	26	221	3.19
297	63	female	yes	no	PUNLMP	#NULL!	3	single	7.98	241	101	17	217	3.46
298	85	male	yes	no	Low-grade UC	No	1	Multiple	5.07	226	87	8	179	8.03
299	70	male	no	yes	PUNLMP	#NULL!	3	single	6.22	288	68	13	155	4.91
300	78	male	yes	yes	High-grade UC	Yes	5	Multiple	10	406	123	12	189	5.73
301	85	male	yes	yes	Low-grade UC	Yes	3	single	5.96	226	58	16	176	4.06
302	48	male	yes	no	Papilloma	#NULL!	1	single	8.99	245	57	10	175	2.73
303	78	female	yes	no	High-grade UC	Yes	3	single	6.83393	229.462	72.4225	14.4799	193.138	3.43557
304	33	female	yes	no	High-grade UC	Yes	4	single	4.36	279	35	13	172	2.57
305	27	male	no	yes	Low-grade UC	Yes	2	single	9.41	317	83	20	225	3.05
306	69	female	yes	no	Low-grade UC	#NULL!	1.5	single	6.71	154	75	10	199	3.09
307	74	female	yes	no	Low-grade UC	No	2	Multiple	9.64	531	86	18	203	4.36928
308	26	male	yes	no	PUNLMP	#NULL!	2	single	5.41	289	78	16	190	1.98
309	66	male	no	no	High-grade UC	Yes	1	single	5.89	182	68	16	162	2.81141
310	70	female	yes	no	High-grade UC	Yes	2	single	7.36	285	92	11	173	3.41
311	56	male	yes	no	High-grade UC	Yes	2	Multiple	5.73	261	55	12	177	2.67
312	63	male	yes	yes	Low-grade UC	No	3.21605	Multiple	4.81	252	70	11	189	3.16
313	67	male	yes	no	High-grade UC	No	3	Multiple	5.15	217	75	14	150	3.42
314	53	male	yes	yes	Low-grade UC	#NULL!	1.5	single	11.35	258	53	12	210	2.42
315	62	male	yes	no	High-grade UC	Yes	4	Multiple	5.52	255	77	10	245	5.45
316	59	male	yes	yes	Low-grade UC	Yes	4	single	5.18	189	53	15	159	2.8
317	68	female	no	no	Low-grade UC	No	2.5	single	5.41	183	120	10	204	3.14
318	88	male	yes	no	Low-grade UC	#NULL!	3.09393	Multiple	11.5	239	46	15	154	3.31
319	65	male	yes	yes	Low-grade UC	No	2.5	Multiple	5.6	269	79	13	195	2.42
320	67	male	no	no	PUNLMP	#NULL!	2	Multiple	6.79	172	64	10	217	3.77
321	86	male	no	no	PUNLMP	#NULL!	1	single	5.78	151	53	11	217	3.35
322	70	male	yes	yes	High-grade UC	Yes	2	Multiple	8.69	168	90	25	229	2.63
323	62	male	yes	yes	Low-grade UC	No	2	single	6.70676	227.512	60	15.3013	191.743	3.05183
324	55	male	yes	yes	High-grade UC	Yes	1.5	single	4.65	315	72.1276	15.497	193.578	2.97
325	70	male	yes	yes	Low-grade UC	#NULL!	3	single	5.85	168	72	14	162	2.86
326	55	male	yes	yes	High-grade UC	No	2	Multiple	4.69	194	82	12	155	2.08
327	66	male	no	no	Low-grade UC	No	2	single	5.93	250	70	17	187	3.29
328	49	male	yes	yes	PUNLMP	#NULL!	0.5	single	6.28	353	53	15	188	3.35
329	62	female	no	no	PUNLMP	No	1.5	single	5.17	265	65	21	264	3
330	33	male	yes	yes	Low-grade UC	No	2	single	7.45	181	52	16.217	193.758	3.12
331	49	male	yes	yes	High-grade UC	Yes	4	Multiple	14.25	186	74	17.6306	201.698	3.46187
332	81	male	no	yes	Low-grade UC	#NULL!	3	single	6.42	203	68	12	181	3.39
333	81	male	yes	yes	High-grade UC	Yes	2.98422	Multiple	6.69	243	54	14.4096	236	3.35
334	69	male	no	yes	UCSD	Yes	2	Multiple	5.98	182	24	14	390	2.84
335	81	male	yes	yes	Papilloma	#NULL!	3	single	10.18	182	77	15.4504	193.549	3.33
336	73	male	yes	yes	High-grade UC	Yes	1.5	Multiple	3.13	128	37	10	208	3.35
337	84	female	yes	no	Papilloma	#NULL!	2.39051	Multiple	4.36	236	65	14	237	2.46
338	54	male	yes	yes	High-grade UC	Yes	4	Multiple	4.87	175	55	10	208	3.9
339	62	male	yes	yes	High-grade UC	Yes	3.0471	Multiple	4.83	180	55	16	190	3.52
340	47	male	no	no	Low-grade UC	#NULL!	3.80792	Multiple	6.69	222	68	14	160	4.07
341	58	male	no	yes	PUNLMP	#NULL!	0.5	single	12.61	213	61	7	211	3.96
342	67	female	yes	no	Low-grade UC	No	4	single	3.78	187	72	12	179	3.05
343	70	male	no	yes	High-grade UC	No	3	single	5.51	266	68	15	191	2.67
344	74	male	no	no	Low-grade UC	No	0.4	single	7.08	260	104	14	146	4
345	79	male	no	no	High-grade UC	Yes	2	single	6.28	217	64	6	386	3.4
346	72	male	no	no	Low-grade UC	#NULL!	2	single	3.89	212	54	14	173	2.72
347	58	male	yes	no	High-grade UC	Yes	2	single	5.02	247	64	14	226	2.59
348	61	male	yes	no	High-grade UC	Yes	1.5	Multiple	5.52	260	59	12	217	3.77
349	72	male	yes	yes	Low-grade UC	#NULL!	1.5	single	5.71	176	58	17	165	3.01
350	64	male	no	yes	High-grade UC	#NULL!	3	single	9.44	182	42	22	236	3.68
351	77	male	yes	no	High-grade UC	Yes	2	single	5.47	153	79	14	245	3.18894
352	86	male	yes	no	Low-grade UC	No	2	Multiple	8.8	251	70	12	206	4.29
353	69	male	yes	yes	Low-grade UC	No	4	Multiple	8.56	321	67	15	183	2.93
354	80	male	yes	no	Low-grade UC	No	3.06073	Multiple	8.13	407	79	21	236	3.48
355	68	male	yes	no	High-grade UC	Yes	4	single	6.56	295	62	12	278	3
356	55	male	yes	yes	High-grade UC	No	1.5	Multiple	5.91	362	67	23	209	2.88
357	74	male	yes	yes	High-grade UC	Yes	3	Multiple	7.51	170	51	13	199	3.19706
358	68	male	yes	yes	High-grade UC	#NULL!	4	single	4.63	268	72	7	187	3.18
359	64	male	yes	no	High-grade UC	Yes	2	Multiple	4.93	223	55	9	158	2.31
360	57	male	yes	no	Low-grade UC	No	1.3	single	5.72	181	56	13	183	3.31
361	73	male	yes	no	Low-grade UC	Yes	3.5	Multiple	7.23	235	31	13.9245	198.796	4.13
362	56	male	yes	yes	Low-grade UC	No	4	single	5.49	238	91	13	148	2.72
363	58	male	yes	no	Low-grade UC	No	3	Multiple	6.59	212	83	12	185	3.45
364	49	male	yes	no	High-grade UC	Yes	3	Multiple	6.69	328	78	15	235	3.04
365	54	male	yes	yes	High-grade UC	Yes	4	Multiple	3.84	157	78	13	165	2.13
366	62	male	yes	yes	Low-grade UC	#NULL!	2	Multiple	6.4	193	69	10	168	2.54
367	71	male	yes	yes	Low-grade UC	No	2.89903	Multiple	4.5	207	78	14	241	3.06
368	45	male	yes	no	Low-grade UC	No	1	Multiple	5.09	184	80	15	279	1.82
369	22	male	yes	yes	Low-grade UC	No	1.5	single	14.09	282	88	28	182	3.29
370	61	male	no	no	High-grade UC	Yes	2.63427	Multiple	6.57	143	61	17	180	2.7
371	58	male	no	yes	High-grade UC	#NULL!	1	single	6.08	294	69	13	201	3.37
372	38	male	no	yes	PUNLMP	#NULL!	3.33545	Multiple	4.21	205	64	7	148	2.73
373	73	male	yes	no	High-grade UC	#NULL!	3	Multiple	6.35	285	71	15	256	3.21
374	72	male	yes	yes	High-grade UC	No	2.59902	Multiple	3.88	152	67	12	151	2.57
375	54	male	yes	yes	High-grade UC	Yes	7	Multiple	11.59	300	68	10	199	4.07
376	69	male	yes	no	PUNLMP	#NULL!	3	Multiple	8.9	203	42	13	186	3.13
377	48	male	yes	no	High-grade UC	Yes	4	single	4.89	213	60	12	182	2.38
378	58	male	yes	yes	High-grade UC	Yes	3	Multiple	5.81	161	65	19	217	2.55
379	77	male	yes	yes	High-grade UC	No	3	single	8.95	238	57	18	236	2.79
380	59	male	yes	no	High-grade UC	No	2.53618	Multiple	6.32	258	75	21	214	2.6
381	43	male	no	no	High-grade UC	Yes	4	Multiple	4.07	189	66	12	173	2.57
382	64	male	yes	yes	High-grade UC	Yes	6	single	13.35	421	111	18	213	4.79
383	76	male	no	no	Low-grade UC	No	1.5	Multiple	6.1	513	50	17	191	3.05
384	69	female	yes	no	High-grade UC	Yes	3	Multiple	6.42	241	75	11	325	3.22
385	58	male	no	no	Low-grade UC	No	1.5	single	5.12	298	72	16	189	4.03
386	46	male	no	no	PUNLMP	#NULL!	1	single	5.01	251	71.2545	15.6803	193.351	3.13
387	68	male	yes	yes	High-grade UC	#NULL!	2	single	5.81	270	51	16	138	3.57
388	61	female	yes	no	High-grade UC	No	3	Multiple	5.02	222	87	12	152	2.71
389	45	male	yes	no	High-grade UC	Yes	3.05946	Multiple	7.23	210	63	15.8121	191.843	2.88472
390	73	male	no	yes	SqCC	Yes	3.86647	Multiple	6.78	207	92	13.9676	200.111	4.47
391	64	male	yes	no	High-grade UC	Yes	3.83424	Multiple	7	365	108	13	244	3.79
392	54	female	no	no	PUNLMP	#NULL!	2	single	7.37	289	92	12	219	4.15
393	70	female	yes	no	High-grade UC	Yes	4.19164	Multiple	6.74	250	74	9	219	4.63
394	84	male	yes	no	High-grade UC	Yes	3	single	4.73	178	59	9	158	2.57
395	62	male	yes	no	High-grade UC	Yes	1	Multiple	6.96	225	70	17	185	3.6
396	56	male	yes	no	Low-grade UC	Yes	2	single	6.39	184	52	14	168	3.2
397	75	male	yes	yes	High-grade UC	Yes	4	Multiple	3.46	283	76	24	191	3.14
398	66	male	yes	no	High-grade UC	Yes	3	Multiple	4.76	172	79	20	200	3.24
399	58	male	yes	yes	High-grade UC	Yes	4.60569	Multiple	8.75	292	65	14.5937	213.942	5.47
400	75	male	yes	no	High-grade UC	Yes	4.44542	Multiple	12.29	200	101	24	191	5.85
401	44	male	yes	no	Low-grade UC	#NULL!	2	Multiple	5.73	299	95	28	191	3.13
402	29	female	no	no	Low-grade UC	#NULL!	2	single	5.94	264	38	21	128	2.43
403	62	male	yes	yes	High-grade UC	Yes	2	single	7.79	142	76	18	169	3.38
404	54	male	no	no	Low-grade UC	#NULL!	1	single	3.96	241	56	20	147	2.85
405	68	male	yes	yes	High-grade UC	Yes	6.23805	Multiple	6.59	254	496	11	180	5.08
406	72	male	yes	no	High-grade UC	Yes	3	single	6.82	184	68	21	149	2.29
407	72	male	yes	no	High-grade UC	No	2.3597	Multiple	4.28	230	63	12	150	2.02
408	50	female	yes	no	High-grade UC	Yes	3.1013	Multiple	4.73	362	55	15	170	3.04
409	54	male	yes	yes	High-grade UC	Yes	3.17256	Multiple	8.38	202	70.5148	15.8218	193.34	3.09
410	65	male	yes	yes	High-grade UC	Yes	3.72394	Multiple	7.49	285	117	17	217	3.97
411	69	male	yes	yes	Low-grade UC	#NULL!	1	Multiple	11.63	138	57	17	172	3.46
412	92	male	yes	yes	High-grade UC	Yes	3	single	11.26	219	73	15.1293	201.715	4.25
413	69	male	yes	yes	High-grade UC	Yes	2.93838	Multiple	6.39634	223.769	112	16	165	2.78
414	72	female	yes	no	High-grade UC	Yes	2.55099	Multiple	5.43	290	58	25	178	3.38
415	58	male	yes	yes	High-grade UC	Yes	4	single	7.09	274	86	19	176	3.5
416	73	female	yes	no	High-grade UC	Yes	3	Multiple	4.97	299	106	18	202	2.83
417	68	male	yes	yes	High-grade UC	Yes	3.40614	Multiple	9.5	324	86	16.2475	200.422	3.38
418	81	male	no	no	High-grade UC	Yes	1	Multiple	6.25	229	68	18	137	3.44
419	66	male	yes	yes	High-grade UC	Yes	4	Multiple	9.07	316	83	15	195	3.4
420	60	male	no	no	High-grade UC	Yes	3	Multiple	4.74	226	68	18	201	2.99
421	73	male	yes	no	High-grade UC	No	3	single	8.55	213	82	15	214	3
422	62	male	yes	no	High-grade UC	Yes	2.5	Multiple	5.7	246	50	18	177	3.23
423	71	male	no	no	High-grade UC	Yes	2.46329	Multiple	4.37	162	68	17	176	2.7
424	63	female	yes	no	Low-grade UC	No	2.5	Multiple	6.18	222	60	8	135	2.55
425	33	male	no	no	PUNLMP	#NULL!	1	single	6.74949	234.422	67.0688	16.8869	191.823	2.59953
426	70	male	yes	yes	High-grade UC	Yes	4	Multiple	16.69	202	49	16	182	3.52
427	83	female	no	no	High-grade UC	Yes	6	Multiple	4.81	307	49	12	297	3.26
428	61	female	yes	no	High-grade UC	#NULL!	1.6	single	5.84	200	101	20	190.163	2.85
429	68	female	yes	no	High-grade UC	Yes	3	single	5.14	218	73	10	266	4.11
430	57	female	no	no	High-grade UC	Yes	5	single	8.11	242	100	14	215	3.83
431	73	female	yes	no	High-grade UC	Yes	2.2	single	5.14	218	56	10	221	4.1
432	83	male	no	no	High-grade UC	Yes	4	single	4.05	190	55	8	189	2.76
433	65	female	yes	no	High-grade UC	Yes	1.5	single	7.09	212	94	18	210	3.29
434	58	male	yes	no	High-grade UC	Yes	2	single	3.38	181	56	14	158	2.39
435	68	male	no	no	High-grade UC	Yes	2	single	6.2	269	154	20	201	3.54
436	72	female	no	no	High-grade UC	Yes	2	single	7.64	217	66	6	199	3.19
437	61	male	yes	yes	High-grade UC	Yes	1.2	single	10.89	224	82	13	263	3.49
438	59	female	no	no	High-grade UC	Yes	2	single	5.5	308	81	11	164	3.58
439	61	male	yes	yes	High-grade UC	Yes	4.5	single	7.7	194	56	11	136	2.06
440	70	female	no	no	High-grade UC	Yes	2.8	single	5.26	344	78	15	191	4.35
441	81	male	no	yes	High-grade UC	Yes	4	single	3.87	151	104	13	179	4.61
442	70	female	yes	no	High-grade UC	Yes	1.3	single	5.55	169	109	10	182	3.05
443	76	male	yes	yes	High-grade UC	Yes	2.8	single	8.15	274	63.4137	15.8049	187.593	2.2
444	58	female	no	no	High-grade UC	Yes	2	single	6.73	241	58	15	201	3.35
445	75	female	no	no	High-grade UC	Yes	0.9	Multiple	8.94	268	94	10	211	4.37
446	63	female	no	no	High-grade UC	Yes	0.5	single	5.39	217	53	10	207	2.65
447	78	male	yes	no	High-grade UC	Yes	3.2	single	6.74	191	63	13	154	3.3
448	73	female	yes	no	High-grade UC	Yes	4	single	6.35	253	88	17	206	3.73
449	65	female	no	no	High-grade UC	Yes	2.5	single	4.62	373	61	12	160	3.74
450	47	female	yes	no	High-grade UC	Yes	0.7	single	3.92	244	47	26	164	2.34
451	57	male	yes	yes	High-grade UC	Yes	1.5	single	9.01	207	58	14	157	2.52
452	59	male	no	no	High-grade UC	Yes	2	single	5.73	221	65.6669	15.2988	187.713	2.62
453	77	female	yes	no	High-grade UC	Yes	1.8	single	4.46	228	69	17	208	2.5
454	70	male	yes	no	High-grade UC	Yes	14	single	7.78	261	90	4	220	4.3
455	64	female	no	no	High-grade UC	Yes	5	single	5.72	304	57	16	170	3.2
456	89	male	no	no	High-grade UC	No	2.6	single	7.38	191	81	19	157	4.79
457	63	female	yes	no	High-grade UC	Yes	4	single	7.92	218	70.8438	15.2369	192.196	3.04
458	72	female	yes	no	High-grade UC	Yes	2	single	5.42	293	52	14	171	3.42
459	79	male	no	no	Low-grade UC	No	4.5	single	5.8	199	55	9	152	2.5
460	58	male	yes	no	High-grade UC	Yes	1.6	single	11.7	210	46	22	165	3.22
461	65	female	no	no	PUNLMP	#NULL!	1.9	single	6.9	249	70	10	214	3.14
462	76	male	yes	no	High-grade UC	Yes	0.6	single	15.65	176	44	18.4248	262	2.66
463	65	female	yes	no	High-grade UC	Yes	4.3	single	6.01	220	59	11	214	2.96
464	75	male	no	yes	High-grade UC	Yes	1.5	single	6.73	208	72	10	169	2.84
465	61	female	no	no	SqCC	Yes	8	single	11.56	357	80	10	236	4.61
466	66	male	no	no	UCSD	Yes	5	single	7.08	261	89	7	150	3.57
467	64	female	no	no	High-grade UC	No	2.3	single	2.85	168	68	12	169	2.9
468	71	female	yes	no	High-grade UC	Yes	5	single	8	355	84	15	153	4.33
469	68	male	yes	no	SqCC	Yes	2	single	7.22	254	56	14	169	3.46
470	66	female	no	yes	High-grade UC	Yes	4	single	17.02	191	118	12	314	3.46
471	64	male	yes	yes	High-grade UC	Yes	7	single	5.65	251	66	14	155	2.74
472	59	male	yes	yes	High-grade UC	Yes	5.8	single	7.01	258	49	16	195	2.43
473	77	female	no	no	High-grade UC	Yes	4	Multiple	4.8	265	112	11	157	3.16
474	76	female	no	no	SqCC	Yes	1.2	single	6.99	127	86	11	154	3.93
475	58	male	yes	yes	High-grade UC	Yes	3	single	9.36	257	80	16.2574	198.748	3.42185
476	77	female	yes	no	High-grade UC	Yes	3	single	7.02	234	97	16	204	4.27
477	74	female	no	no	High-grade UC	Yes	1.6	single	4.35	239	65	8	173	3.32
478	60	male	yes	no	Low-grade UC	Yes	2.4	single	7.42	255	90	15.5736	199.185	3.77
479	66	male	yes	yes	High-grade UC	Yes	1.8	single	6.71	201	75	12	203	2.99
480	70	male	yes	yes	High-grade UC	Yes	2.8	single	6.8	135	77	18	215	3.88
481	70	male	no	no	UCSD	Yes	7	single	5.48	150	52	11	384	3.73
482	62	female	yes	no	High-grade UC	Yes	1.5	Multiple	5.33	222	101	14	210	3.57
483	64	female	no	no	High-grade UC	Yes	4	single	7.86	213	69	13	194	3.08
484	80	male	yes	yes	High-grade UC	Yes	1.5	single	6.81	240	87	9	233	3.71
485	72	female	no	no	High-grade UC	Yes	4	single	11.34	217	93	18	199	3.65
486	77	male	no	no	High-grade UC	Yes	5	single	5.7	183	50	10	147	3.29
487	73	female	yes	no	High-grade UC	Yes	6	single	4.54	237	69	9	165	3.69
488	64	female	no	no	UCSD	Yes	3	single	5.02	272	113	16	170	4.17
489	65	female	no	no	High-grade UC	Yes	8	single	3.55	187	51	12	129	3.3
490	60	male	no	no	High-grade UC	Yes	4.5	Multiple	6.4	243	90	16	144	3.25309
491	67	female	yes	no	High-grade UC	Yes	3	single	3.99	280	71	13	155	2.72
492	80	female	yes	no	High-grade UC	No	1	single	4.7	176	39	13.7779	186.198	3.11
493	64	male	no	yes	High-grade UC	Yes	0.2	single	7.07	223	54	11	186	4
494	60	male	yes	yes	High-grade UC	Yes	2.7	single	7.62	239	63	9	216	3.5
495	72	female	yes	no	High-grade UC	Yes	2.5	single	5.31	215	73	17	186	3.02
496	68	male	yes	yes	Low-grade UC	Yes	9	Multiple	6.82	249	68	14	194	2.97
497	68	male	no	yes	Low-grade UC	Yes	22	single	5.48	154	66	16	159	3.12
498	66	male	yes	no	High-grade UC	No	3	single	7.64	276	69.7106	15.6757	192.461	2.8
499	65	male	yes	yes	High-grade UC	Yes	2.7	single	8.18	244	68	15	159	3.95
500	81	male	no	yes	High-grade UC	Yes	4	single	3.82	154	64	11	219	2.98
501	66	female	no	no	High-grade UC	No	3.5453	Multiple	10.94	224	70	16.0113	200.105	3.71
502	62	male	yes	no	Low-grade UC	Yes	4.3	single	4.07	135	106	17	203	2.42
503	68	female	no	no	High-grade UC	Yes	2	single	3.98	344	87	17	199	3.07
504	58	male	no	no	High-grade UC	Yes	2.8	single	8.21	235	70	12	204	3.92
505	67	female	no	no	High-grade UC	Yes	3	single	3.71	55	52	10	324	3.88
506	75	female	yes	no	High-grade UC	Yes	3	single	11.27	239	100	15	187	3.29
507	78	male	yes	no	High-grade UC	No	3.8	single	5.67	227	74	18	166	3.28
508	75	female	yes	no	High-grade UC	Yes	1.5	single	5.03	305	66	16	220	4.6
509	72	male	yes	yes	Low-grade UC	No	2	Multiple	18.73	205	79	19	143	3.65
510	60	female	yes	no	Low-grade UC	Yes	9.5	single	6.28	259	131	13.6232	198.654	3.93
511	72	male	yes	no	High-grade UC	Yes	1.4	single	6.11	325	71	14	240	2.75
512	77	female	yes	no	High-grade UC	Yes	3	single	15.79	155	54	10	220	3.07
513	65	male	yes	yes	High-grade UC	No	1	single	11.76	152	52	18	211	1.99
514	55	male	yes	yes	Low-grade UC	Yes	5	single	7.28307	242.832	76.1555	15.0263	195.438	3.34373
515	60	male	no	no	High-grade UC	Yes	1.7	single	5.17	189	52	23	147	2.89
516	61	male	yes	yes	High-grade UC	Yes	6.5	single	3.7	142	65	20	177	3.23
517	59	male	yes	yes	High-grade UC	Yes	1.2	Multiple	4.75	166	54	17	172	1.84
518	41	female	no	no	High-grade UC	Yes	4	single	3.89	145	60	11	142	3.53
519	56	female	no	yes	High-grade UC	Yes	4	single	6.51	314	83	8	312	4.81
520	69	male	yes	no	High-grade UC	#NULL!	3.5	single	7.94	179	52	11	226	3
521	76	female	yes	no	High-grade UC	Yes	3.5	single	7.82	297	108	18	223	4.16
522	59	male	yes	no	High-grade UC	Yes	6	single	13.67	195	58	14	188	3.07
523	59	male	yes	yes	High-grade UC	Yes	6	single	9.54	192	77	20	166	2.73
524	70	male	no	yes	Low-grade UC	Yes	1.9	single	10.22	277	91	18	222	3.37
525	59	male	no	no	High-grade UC	#NULL!	4	single	5.26	216	60	10	179	2.67
526	77	male	yes	no	High-grade UC	Yes	7.5	single	5.71	257	73	14	237	4.48
527	70	male	yes	yes	High-grade UC	Yes	4.5	single	6.49	323	100	14	190	3.69
528	53	male	yes	yes	High-grade UC	Yes	4	single	11.17	173	102	14	176	3.2
529	46	female	yes	no	High-grade UC	#NULL!	3.5	single	6.92	218	60	11	161	2.52
530	64	male	yes	no	High-grade UC	#NULL!	4	single	15.38	321	74	15	146	3.48
531	58	female	yes	no	High-grade UC	Yes	2	single	5.18	292	82	14	138	1.82
532	57	male	yes	yes	High-grade UC	Yes	6	single	6.58	261	118	16	144	2.64
533	64	female	yes	no	High-grade UC	Yes	4	single	6.59	337	44	13	268	4.27
534	74	male	yes	yes	Low-grade UC	#NULL!	2	single	4.33	90	83	15	186	2.9
535	51	male	yes	yes	Low-grade UC	Yes	7	single	9.69	104	40	12	181	3.06
536	61	male	yes	yes	High-grade UC	Yes	6.5	single	13.34	349	154	20	278	6.86
537	78	female	yes	no	High-grade UC	#NULL!	3	single	9.75	213	72.9289	15.3721	196.478	3.58291
538	66	male	yes	yes	High-grade UC	Yes	2.7	single	7.21	339	62	22	224	3.57
539	81	female	no	no	High-grade UC	Yes	6	single	11.36	399	82	13	239	4.64
540	81	female	yes	no	High-grade UC	Yes	3	single	4.14	160	57	21	221	2.8
541	69	female	yes	no	High-grade UC	Yes	5.7	single	6.53	137	69	20	178	3.51
542	52	male	yes	yes	Low-grade UC	Yes	6.5	single	7.9	241	68	21	227	3.94
543	80	female	yes	no	High-grade UC	Yes	3.5	single	6.34	260	76	11	179	3.33
544	60	male	yes	yes	High-grade UC	Yes	4	single	4.72	140	62	18	181	2.79
545	60	male	yes	yes	High-grade UC	Yes	6	single	13.96	231	79	10	173	4.62
546	40	female	yes	no	High-grade UC	#NULL!	2.5	single	4.18	128	108	8	162	1.86
547	59	male	yes	no	High-grade UC	#NULL!	6	single	5.21	144	74	12	221	2.24
548	64	female	yes	no	High-grade UC	Yes	2	single	6.95	275	82	22	167	2.53
549	67	male	yes	no	High-grade UC	Yes	9	single	19.04	322	81	14	270	5.18
550	75	female	no	no	High-grade UC	Yes	4.5	single	10.65	140	71	14	244	4.59
551	49	male	yes	yes	High-grade UC	Yes	3.5	single	6.02	170	58	12	160	2.56
552	69	male	yes	no	High-grade UC	Yes	2.5	single	4.76	167	70	12	231	2.51
553	72	female	no	no	High-grade UC	Yes	2.3	single	10.77	286	61	16.3186	201.405	3.62
554	69	male	no	yes	Low-grade UC	Yes	5	single	5.13	244	65	13	185	3.17
555	56	female	yes	no	Low-grade UC	Yes	4.5	single	4.24	282	80	13	135	3.46
556	75	male	no	no	High-grade UC	Yes	0.9	single	4.77	145	102	13	173	2.57
557	56	male	yes	yes	High-grade UC	Yes	8	single	8.56	314	51	11	179	3.86
558	77	female	no	no	High-grade UC	Yes	2.7	single	4.25	239	70	13	154	3.23
559	52	male	no	no	Low-grade UC	No	1.2	single	8.87	232	63	16.6902	194.934	3.00979
560	81	male	no	yes	High-grade UC	Yes	4.8	single	4.75	235	69	10	206	4.23
561	66	male	yes	no	High-grade UC	Yes	2.1	single	5.96	208	59	16	236	2.41
562	59	male	yes	yes	High-grade UC	Yes	4.5	single	15.37	181	61	18	198	2.9
563	59	male	yes	yes	High-grade UC	Yes	4.5	single	5.6	205	57	15	187	2.84
564	53	female	yes	no	High-grade UC	Yes	8	Multiple	10.97	411	109	14	261	5.42
565	63	female	yes	no	High-grade UC	Yes	2.5	single	5.75	226	81	10	225	3.73
566	60	female	yes	no	Low-grade UC	Yes	4.5	single	7.03	259	77	12	235	3.34
567	72	female	yes	no	High-grade UC	Yes	5.5	single	7.75	180	76	10	150	4.17
568	60	female	yes	no	High-grade UC	Yes	8.5	single	3.93	295	76	14	277	4.31
569	70	male	yes	no	High-grade UC	Yes	4	single	5.29	265	57	16	178	4.54
570	64	female	yes	no	High-grade UC	No	3	single	3.99	215	79	26	151	3.46
571	66	female	yes	no	High-grade UC	Yes	3	single	8.18	252	86	14	151	3.42
572	82	male	yes	yes	Low-grade UC	Yes	2.5	single	13.16	209	42	16.3373	198.086	3.43
573	77	male	yes	no	High-grade UC	No	1.6	single	6.45	198	59	9	124	3.98
574	58	male	yes	no	High-grade UC	Yes	2.5	single	10.45	201	53	12	140	3.11202
575	58	male	yes	yes	High-grade UC	#NULL!	3	single	6.4	191	71	15	180	4.14
576	85	male	yes	no	High-grade UC	Yes	2	single	5.75	170	65	11	202	3.44
577	73	male	yes	yes	High-grade UC	Yes	3.8	single	8.77	247	64	16	191	3.64
578	63	male	no	no	Low-grade UC	Yes	5.5	single	6.05	368	75	19	154	4.55
579	56	male	yes	yes	High-grade UC	Yes	4.3	single	4.37	198	76	14	206	3.75
580	64	male	yes	yes	High-grade UC	Yes	6	single	6.7	226	63	20	204	5.19
581	69	female	yes	no	High-grade UC	Yes	2.5	single	13.64	212	79	9	154	4.29
582	60	male	yes	yes	High-grade UC	Yes	3.5	single	6.21	279	63	11	266	4.36
583	75	male	yes	no	Low-grade UC	Yes	3.5	single	5.38	195	40	13	150	2.93
584	76	female	no	no	High-grade UC	Yes	5	single	3.43	202	47	12	223	3.22
585	92	male	yes	no	High-grade UC	No	1.2	single	7.22	231	64	13	139	3.33
586	62	female	yes	no	High-grade UC	Yes	3	single	5.3	279	81	9	154	2.58
587	53	male	yes	no	Low-grade UC	No	1	Multiple	15.08	219	43	16	177	2.63
588	74	female	yes	no	High-grade UC	Yes	2	single	9.84	210	75	15.8779	196.041	3.45006
589	85	male	no	no	PUNLMP	#NULL!	3.5	single	6.87	264	43	9	189	2.43
590	67	male	yes	yes	High-grade UC	Yes	4	single	4.77	216	43	16	198	3.11
591	78	male	yes	no	High-grade UC	Yes	2	single	3.58	218	42	14	174	2.35
592	64	male	yes	yes	Low-grade UC	Yes	4	single	15.22	197	70	37	210	2.92
593	41	male	yes	no	Low-grade UC	No	3.53	single	6.76	130	62	26	162	2.40031
594	80	male	yes	yes	High-grade UC	Yes	1.5	single	10.97	122	64	15	220	2.51
595	69	male	yes	yes	High-grade UC	Yes	7.5	single	5.56	268	71	21	182	3.46
596	60	female	yes	no	High-grade UC	Yes	1.7	single	8.32	293	89	21	199	4.04
597	53	male	yes	yes	High-grade UC	Yes	6	single	7.45669	246.957	78.2484	14.8869	196.45	3.42744
598	73	male	yes	yes	High-grade UC	Yes	2.5	single	9.86	213	88	15.6248	200.64	4.05
599	76	male	yes	yes	High-grade UC	Yes	4	single	4.01	272	56	11	168	3.16
